# Supplementary material for: Systematic profiling of conditional degron tag technologies for target validation studies
Source: Nat Commun. 2022 Sep 20;13:5495. doi: 10.1038/s41467-022-33246-4 (PMC9489723; doi:10.1038/s41467-022-33246-4)
Supplement: Supplementary file 4 — Source Data [file 41467_2022_33246_MOESM4_ESM.zip]

Archive with 6 entries (5 files):
- Source Data Files/
- __MACOSX/._Source Data Files
- Source Data Files/6. Source Data - Blot Data.pdf
- __MACOSX/Source Data Files/._6. Source Data - Blot Data.pdf
- Source Data Files/6. Source data - Quantitative Data.xlsx
- __MACOSX/Source Data Files/._6. Source data - Quantitative Data.xlsx
