# Supplementary material for: Systematic profiling of conditional degron tag technologies for target validation studies
Source: Nat Commun. 2022 Sep 20;13:5495. doi: 10.1038/s41467-022-33246-4 (PMC9489723; doi:10.1038/s41467-022-33246-4)
Supplement: Supplementary file 4 — Source Data [file 41467_2022_33246_MOESM4_ESM.zip › Source Data Files/6. Source data - Quantitative Data.xlsx]

## Sheet: Fig 1c
Target	Construct	Expression	Degradation	Protein remaining
NanoLuc-PGK	AID C	0.033	85.06	14.94
NanoLuc-PGK	AID N	0.0188	63.81	36.19
NanoLuc-PGK	dTag C	0.0261	93.7	6.3
NanoLuc-PGK	dTag N	0.0502	46.1	53.9
NanoLuc-PGK	H3 C	0.0373	98.33	1.67
NanoLuc-PGK	H3 N	0.0806	99.26	0.74
NanoLuc-PGK	HaloTag C	0.048	91.6	8.4
NanoLuc-PGK	HaloTag N	0.6536	90.84	9.16
NanoLuc-PGK	SMASh C	0.0481	80	20
NanoLuc-PGK	SMASh N	0.0044	100	0
NanoLuc-SFFV	AID C	0.0518	54.05	45.95
NanoLuc-SFFV	AID N	0.0534	25.3	74.7
NanoLuc-SFFV	dTag C	0.0475	90.87	9.13
NanoLuc-SFFV	dTag N	0.2754	-3.45	103.45
NanoLuc-SFFV	H3 C	0.0377	93.42	6.58
NanoLuc-SFFV	H3 N	0.0698	92.91	7.09
NanoLuc-SFFV	HaloTag C	0.0534	49.87	50.13
NanoLuc-SFFV	HaloTag N	0.275	14.9	85.1
NanoLuc-SFFV	SMASh C	0.1067	50	50
NanoLuc-SFFV	SMASh N	0.0293	90	10

## Sheet: Fig 2a
Target	Construct	Expression	Degradation
NanoLuc-PGK	AID C	0.033	(80,90]
NanoLuc-PGK	AID N	0.0188	(60,70]
NanoLuc-PGK	dTag C	0.0261	(90,100]
NanoLuc-PGK	dTag N	0.0502	(40,50]
NanoLuc-PGK	IKZF3d C	0.0373	(90,100]
NanoLuc-PGK	IKZF3d N	0.0806	(90,100]
NanoLuc-PGK	HaloTag C	0.048	(90,100]
NanoLuc-PGK	HaloTag N	0.6536	(90,100]
NanoLuc-PGK	SMASh C	0.0481	(70,80]
NanoLuc-PGK	SMASh N	0.0044	(90,100]
XPR1	AID N	0.028	(70,80]
XPR1	AID C	0	(-0.1,10]
XPR1	dTag N	0.1681	(70,80]
XPR1	dTag C	0	(-0.1,10]
XPR1	IKZF3d N	0.039	(70,80]
XPR1	IKZF3d C	0.098	(80,90]
XPR1	HaloTag N	0.6477	(80,90]
XPR1	HaloTag C	0.0152	(70,80]
XPR1	SMASh N	0.0039	(60,70]
GFP	AID N	0	(-0.1,10]
GFP	AID C	0.0218	(20,30]
GFP	IKZF3d N	0.0102	(90,100]
GFP	IKZF3d C	0.0296	(90,100]
GFP	HaloTag N	0.3001	(90,100]
GFP	HaloTag C	0.1532	(90,100]
GFP	dTag N	0.1644	(90,100]
GFP	dTag C	0.0583	(-0.1,10]
GFP	SMASh N	0.1052	(90,100]
GFP	SMASh C	0.1573	(70,80]
PRMT5	dTag N	0.2691	(90,100]
PRMT5	dTag C	0.0212	(90,100]
PRMT5	IKZF3d N	0.0596	(70,80]
PRMT5	IKZF3d C	0.0939	(70,80]
PRMT5	HaloTag N	0.4252	(80,90]
PRMT5	HaloTag C	0.0187	(80,90]
PRMT5	SMASh N	0.0445	(90,100]
PRMT5	SMASh C	0.0677	(90,100]
KIDINS220	AID N	0.131	(70,80]
KIDINS220	AID C	0.0679	(-0.1,10]
KIDINS220	dTag N	0.0324	(70,80]
KIDINS220	dTag C	0.056	(-0.1,10]
KIDINS220	IKZF3d N	0.2375	(90,100]
KIDINS220	IKZF3d C	0.1889	(10,20]
KIDINS220	HaloTag N	0.0187	(-0.1,10]
KIDINS220	HaloTag C	0.0194	(-0.1,10]
KIDINS220	SMASh N	0.1051	(80,90]
KIDINS220	SMASh C	0.1432	(10,20]
WSB2	dTag N	0.2626	(80,90]
WSB2	SMASh N	0.0119	(90,100]
WSB2	IKZF3d N	0.0114	(50,60]
WSB2	HaloTag N	0.5522	(90,100]
WSB2	AID N	0.0192	(50,60]
WSB2	dTag C	0.0065	(70,80]
WSB2	SMASh C	0.0099	(90,100]
WSB2	IKZF3d C	0.043	(80,90]
WSB2	HaloTag C	0.0765	(80,90]
WSB2	AID C	0.0068	(80,90]
STAG1	AID N	0	(-0.1,10]
STAG1	AID C	0	(-0.1,10]
STAG1	IKZF3d N	0.042	(90,100]
STAG1	IKZF3d C	0.0282	(80,90]
STAG1	HaloTag N	0.1438	(90,100]
STAG1	HaloTag C	0.0033	(50,60]
STAG1	dTag N	0.3442	(90,100]
STAG1	dTag C	0.0168	(90,100]
STAG1	SMASh N	0.1859	(70,80]
STAG1	SMASh C	0.2357	(90,100]
STAG2	AID N	0	(-0.1,10]
STAG2	AID C	0.0088	(80,90]
STAG2	IKZF3d N	0.1726	(90,100]
STAG2	IKZF3d C	0.0454	(90,100]
STAG2	HaloTag N	0.003	(70,80]
STAG2	HaloTag C	0.1869	(80,90]
STAG2	dTag N	0.0132	(90,100]
STAG2	dTag C	0.1715	(90,100]
STAG2	SMASh N	0.1303	(70,80]
STAG2	SMASh C	0.2684	(70,80]
MAT2a	AID N	0.0218	(70,80]
MAT2a	AID C	0.0147	(20,30]
MAT2a	IKZF3d N	0.0651	(90,100]
MAT2a	IKZF3d C	0.0254	(90,100]
MAT2a	HaloTag N	0.4036	(80,90]
MAT2a	HaloTag C	0.0482	(90,100]
MAT2a	dTag N	0.3098	(90,100]
MAT2a	dTag C	0.0107	(90,100]
MAT2a	SMASh N	0.0342	(90,100]
MAT2a	SMASh C	0.0665	(90,100]
DNMT3a	IKZF3d N	0.0895	(90,100]
DNMT3a	IKZF3d C	0.0056	(90,100]
DNMT3a	HaloTag N	0.5818	(80,90]
DNMT3a	HaloTag C	0.0136	(90,100]
DNMT3a	dTag N	0.3046	(90,100]
DNMT3a	dTag C	0.0038	(80,90]
DNMT3a	SMASh N	0.0003	(80,90]
DNMT3a	SMASh C	0.0007	(70,80]
FLT3	dTag N	0.1092	(-0.1,10]
FLT3	dTag C	0.0048	(70,80]
FLT3	AID N	0.0656	(-0.1,10]
FLT3	AID C	0.3422	(-0.1,10]
FLT3	HaloTag N	0.3251	(70,80]
FLT3	HaloTag C	0.0101	(80,90]
FLT3	SMASh N	0.0039	(90,100]
FLT3	SMASh C	0.0441	(90,100]
FLT3	IKZF3d N	0.0727	(80,90]
FLT3	IKZF3d C	0.0222	(90,100]
PRKRA	AID N	0.0023	(90,100]
PRKRA	AID C	0.0265	(90,100]
PRKRA	dTag N	0.1625	(90,100]
PRKRA	dTag C	0.0038	(90,100]
PRKRA	IKZF3d N	0.0468	(80,90]
PRKRA	IKZF3d C	0.0261	(90,100]
PRKRA	HaloTag N	0.561	(80,90]
PRKRA	HaloTag C	0.0259	(90,100]
PRKRA	SMASh N	0.0242	(80,90]
PRKRA	SMASh C	0.1209	(80,90]
RFLuc	AID C	0.0138	(10,20]
RFLuc	AID N	0.0007	(80,90]
RFLuc	dTag C	0.0061	(90,100]
RFLuc	IKZF3d C	0.0152	(90,100]
RFLuc	IKZF3d N	0.0035	(90,100]
RFLuc	HaloTag C	0.0576	(80,90]
RFLuc	HaloTag N	0.6827	(80,90]
RFLuc	SMASh C	0.086	(90,100]
RFLuc	SMASh N	0.1344	(90,100]
SHOC2	AID C	0.0475	(60,70]
SHOC2	AID N	0.0499	(70,80]
SHOC2	IKZF3d C	0.0874	(90,100]
SHOC2	IKZF3d N	0.0222	(90,100]
SHOC2	HaloTag C	0.0151	(90,100]
SHOC2	HaloTag N	0.1601	(40,50]
SHOC2	SMASh C	0.2909	(60,70]
SHOC2	SMASh N	0.3269	(70,80]
VPS4a	AID N	0.0516	(70,80]
VPS4a	AID C	0.0326	(50,60]
VPS4a	dTag N	0.2774	(90,100]
VPS4a	dTag C	0.0043	(60,70]
VPS4a	IKZF3d N	0.0243	(80,90]
VPS4a	IKZF3d C	0.0226	(90,100]
VPS4a	HaloTag C	0.0037	(70,80]
VPS4a	SMASh N	0.0744	(90,100]
VPS4a	SMASh C	0.509	(90,100]
MCL1	dTag N	0.2495	(60,70]
MCL1	SMASh N	0.0038	(90,100]
MCL1	IKZF3d N	0.0063	(60,70]
MCL1	HaloTag N	0.6008	(70,80]
MCL1	AID N	0.0006	(-0.1,10]
MCL1	dTag C	0.0113	(90,100]
MCL1	SMASh C	0.0095	(90,100]
MCL1	IKZF3d C	0.0183	(50,60]
MCL1	HaloTag C	0.0985	(50,60]
MCL1	AID C	0.0013	(-0.1,10]
NanoLuc-PGK	Blank2	NA	NA
NanoLuc-PGK	Blank4	NA	NA
NanoLuc-PGK	Blank6	NA	NA
NanoLuc-PGK	Blank8	NA	NA
XPR1	Blank2	NA	NA
XPR1	Blank4	NA	NA
XPR1	Blank6	NA	NA
XPR1	Blank8	NA	NA
GFP	Blank2	NA	NA
GFP	Blank4	NA	NA
GFP	Blank6	NA	NA
GFP	Blank8	NA	NA
PRMT5	Blank2	NA	NA
PRMT5	Blank4	NA	NA
PRMT5	Blank6	NA	NA
PRMT5	Blank8	NA	NA
KIDINS220	Blank2	NA	NA
KIDINS220	Blank4	NA	NA
KIDINS220	Blank6	NA	NA
KIDINS220	Blank8	NA	NA
WSB2	Blank2	NA	NA
WSB2	Blank4	NA	NA
WSB2	Blank6	NA	NA
WSB2	Blank8	NA	NA
STAG1	Blank2	NA	NA
STAG1	Blank4	NA	NA
STAG1	Blank6	NA	NA
STAG1	Blank8	NA	NA
STAG2	Blank2	NA	NA
STAG2	Blank4	NA	NA
STAG2	Blank6	NA	NA
STAG2	Blank8	NA	NA
MAT2a	Blank2	NA	NA
MAT2a	Blank4	NA	NA
MAT2a	Blank6	NA	NA
MAT2a	Blank8	NA	NA
DNMT3a	Blank2	NA	NA
DNMT3a	Blank4	NA	NA
DNMT3a	Blank6	NA	NA
DNMT3a	Blank8	NA	NA
FLT3	Blank2	NA	NA
FLT3	Blank4	NA	NA
FLT3	Blank6	NA	NA
FLT3	Blank8	NA	NA
PRKRA	Blank2	NA	NA
PRKRA	Blank4	NA	NA
PRKRA	Blank6	NA	NA
PRKRA	Blank8	NA	NA
RFLuc	Blank2	NA	NA
RFLuc	Blank4	NA	NA
RFLuc	Blank6	NA	NA
RFLuc	Blank8	NA	NA
SHOC2	Blank2	NA	NA
SHOC2	Blank4	NA	NA
SHOC2	Blank6	NA	NA
SHOC2	Blank8	NA	NA
VPS4a	Blank2	NA	NA
VPS4a	Blank4	NA	NA
VPS4a	Blank6	NA	NA
VPS4a	Blank8	NA	NA
MCL1	Blank2	NA	NA
MCL1	Blank4	NA	NA
MCL1	Blank6	NA	NA
MCL1	Blank8	NA	NA

## Sheet: Fig 2b
Target	Construct	Expression	Degradation
NanoLuc-PGK	AID C	0.289	(10,20]
NanoLuc-PGK	AID N	0.0878	(40,50]
NanoLuc-PGK	AID2 C	0.4534	(40,50]
NanoLuc-PGK	AID2 N	0.1698	(70,80]
XPR1	AID C	0	(-0.1,10]
XPR1	AID N	0.3312	(90,100]
XPR1	AID2 C	0	(-0.1,10]
XPR1	AID2 N	0.6688	(70,80]
GFP	AID N	0	(-0.1,10]
GFP	AID C	0.5218	(10,20]
GFP	AID2 N	0	(-0.1,10]
GFP	AID2 C	0.4782	(40,50]
MAT2A	AID N	0.3593	(70,80]
MAT2A	AID C	0.136	(40,50]
MAT2A	AID2 N	0.2846	(90,100]
MAT2A	AID2 C	0.2201	(60,70]
WSB2	AID N	0.2259	(30,40]
WSB2	AID C	0.3391	(20,30]
WSB2	AID2 N	0.124	(70,80]
WSB2	AID2 C	0.311	(60,70]
MCL1	AID N	0	(-0.1,10]
MCL1	AID C	0.5978	(-0.1,10]
MCL1	AID2 N	0	(-0.1,10]
MCL1	AID2 C	0.4022	(40,50]
Rfluc	AID N	0.0725	(80,90]
Rfluc	AID C	0.3941	(50,60]
Rfluc	AID2 N	0.1158	(80,90]
Rfluc	AID2 C	0.4176	(50,60]
KIDINS220	AID N	0.2115	(90,100]
KIDINS220	AID C	0	(-0.1,10]
KIDINS220	AID2 N	0.7885	(90,100]
KIDINS220	AID2 C	0	(-0.1,10]
PRMT5	AID N	0.1703	(-0.1,10]
PRMT5	AID C	0.1921	(20,30]
PRMT5	AID2 N	0.2464	(80,90]
PRMT5	AID2 C	0.3912	(80,90]

## Sheet: Fig 2c
Target	Construct	Degradation
FLT3	AID C	50
GFP	AID C	50
KIDINS220	AID C	50
MAT2a	AID C	50
MAT2A	AID C	66.32
MCL1	AID C	50
NanoLuc-PGK	AID C	85.06
NanoLuc-SFFV	AID C	54.05
PRKRA	AID C	93.57
PRMT5	AID C	86.85
Rfluc	AID C	56.53
RFLuc	AID C	50
SHOC2	AID C	66.93
STAG1	AID C	50
STAG2	AID C	80.85
VPS4a	AID C	59.25
WSB2	AID C	83.96
XPR1	AID C	50
FLT3	AID N	50
GFP	AID N	50
KIDINS220	AID N	99.99
MAT2a	AID N	72.59
MAT2A	AID N	97.19
MCL1	AID N	50
NanoLuc-PGK	AID N	71.39
NanoLuc-SFFV	AID N	50
PRKRA	AID N	93.41
PRMT5	AID N	84.86
Rfluc	AID N	89.46
RFLuc	AID N	89.58
SHOC2	AID N	71.9
STAG1	AID N	50
STAG2	AID N	50
VPS4a	AID N	73.83
WSB2	AID N	71.76
XPR1	AID N	95.07
DNMT3a	dTag C	89
FLT3	dTag C	76.78
GFP	dTag C	50
KIDINS220	dTag C	50
MAT2a	dTag C	99.59
MCL1	dTag C	91.3
NanoLuc-PGK	dTag C	93.7
NanoLuc-SFFV	dTag C	90.87
PRKRA	dTag C	99.44
PRMT5	dTag C	99.57
RFLuc	dTag C	98.7
STAG1	dTag C	93.59
STAG2	dTag C	92.32
VPS4a	dTag C	64.84
WSB2	dTag C	74.13
XPR1	dTag C	50
DNMT3a	dTag N	94.3
FLT3	dTag N	50
GFP	dTag N	99.73
KIDINS220	dTag N	77.14
MAT2a	dTag N	96.92
MCL1	dTag N	64.79
NanoLuc-PGK	dTag N	50
NanoLuc-SFFV	dTag N	50
PRKRA	dTag N	95.87
PRMT5	dTag N	97.3
STAG1	dTag N	97.71
STAG2	dTag N	94.84
VPS4a	dTag N	96.93
WSB2	dTag N	89.95
XPR1	dTag N	70.51
DNMT3a	IKZF3d C	99.57
FLT3	IKZF3d C	94.84
GFP	IKZF3d C	96.58
KIDINS220	IKZF3d C	50
MAT2a	IKZF3d C	98.02
MCL1	IKZF3d C	53.48
NanoLuc-PGK	IKZF3d C	98.33
NanoLuc-SFFV	IKZF3d C	93.42
PRKRA	IKZF3d C	97.22
PRMT5	IKZF3d C	74.26
RFLuc	IKZF3d C	94.78
SHOC2	IKZF3d C	99.65
STAG1	IKZF3d C	87.8
STAG2	IKZF3d C	94.64
VPS4a	IKZF3d C	94.45
WSB2	IKZF3d C	86.56
XPR1	IKZF3d C	85.81
DNMT3a	IKZF3d N	98.8
FLT3	IKZF3d N	81.67
GFP	IKZF3d N	99.41
KIDINS220	IKZF3d N	95.07
MAT2a	IKZF3d N	98.82
MCL1	IKZF3d N	68.71
NanoLuc-PGK	IKZF3d N	99.26
NanoLuc-SFFV	IKZF3d N	92.91
PRKRA	IKZF3d N	82.57
PRMT5	IKZF3d N	76.88
RFLuc	IKZF3d N	92.46
SHOC2	IKZF3d N	97.63
STAG1	IKZF3d N	100
STAG2	IKZF3d N	95.03
VPS4a	IKZF3d N	89.98
WSB2	IKZF3d N	59.69
XPR1	IKZF3d N	73.64
DNMT3a	HaloTag C	97.8
FLT3	HaloTag C	81.03
GFP	HaloTag C	93.52
KIDINS220	HaloTag C	50
MAT2a	HaloTag C	93.47
MCL1	HaloTag C	54.07
NanoLuc-PGK	HaloTag C	91.6
NanoLuc-SFFV	HaloTag C	50
PRKRA	HaloTag C	97.47
PRMT5	HaloTag C	81.85
RFLuc	HaloTag C	86.68
SHOC2	HaloTag C	95.93
STAG1	HaloTag C	57.81
STAG2	HaloTag C	82.09
VPS4a	HaloTag C	79.98
WSB2	HaloTag C	87.31
XPR1	HaloTag C	72.5
DNMT3a	HaloTag N	85.83
FLT3	HaloTag N	75.87
GFP	HaloTag N	92.48
KIDINS220	HaloTag N	50
MAT2a	HaloTag N	86.38
MCL1	HaloTag N	75.25
NanoLuc-PGK	HaloTag N	90.84
NanoLuc-SFFV	HaloTag N	50
PRKRA	HaloTag N	88.56
PRMT5	HaloTag N	87.94
RFLuc	HaloTag N	81.25
SHOC2	HaloTag N	50
STAG1	HaloTag N	91.92
STAG2	HaloTag N	76
WSB2	HaloTag N	93.34
XPR1	HaloTag N	84.63
DNMT3a	SMASh C	79.7
FLT3	SMASh C	99.81
GFP	SMASh C	75
KIDINS220	SMASh C	50
MAT2a	SMASh C	100
MCL1	SMASh C	100
NanoLuc-PGK	SMASh C	80
NanoLuc-SFFV	SMASh C	50
PRKRA	SMASh C	81.68
PRMT5	SMASh C	100
RFLuc	SMASh C	100
SHOC2	SMASh C	62.18
STAG1	SMASh C	100
STAG2	SMASh C	78.27
VPS4a	SMASh C	100
WSB2	SMASh C	100
DNMT3a	SMASh N	85.1
FLT3	SMASh N	98.73
GFP	SMASh N	100
KIDINS220	SMASh N	82.46
MAT2a	SMASh N	100
MCL1	SMASh N	100
NanoLuc-PGK	SMASh N	100
NanoLuc-SFFV	SMASh N	90
PRKRA	SMASh N	84.89
PRMT5	SMASh N	100
RFLuc	SMASh N	99.94
SHOC2	SMASh N	77.1
STAG1	SMASh N	74.56
STAG2	SMASh N	77.04
VPS4a	SMASh N	100
WSB2	SMASh N	100
XPR1	SMASh N	67.44

## Sheet: Fig 3c
AID
	Hours post drug removal	RFluc		NanoLuc		PRMT5
	Untreated	1	1	1		1
	0	0.368396	0.358401	0.2041		0.12616
	24	0.157997	0.194457	0.74574		0.80377
	48	0.764987	0.938688	0.62216		0.96018
	72	0.938675	1.01323
	96	0.883055	1.13906	0.68482		1.1268
dTAG
	Hours post drug removal	RFluc		NanoLuc		PRMT5
	Untreated	1	1	1		1
	0	0.366483	0.348145	0.001356		0.010877
	24	0.276128	0.267958	0.025931		0.37504
	48	0.386401	0.352023	0.028838		0.44993
	72	0.442604	0.433933
	96	0.270966	0.248235	0.67485		0.8943
IKZF3d
	Hours post drug removal	RFluc		NanoLuc		PRMT5
	Untreated	1	1	1	1	1
	0	0.0713287	0.0587413	0.0285	0.0302	0.19
	24	0.243896	0.211698		1.0284	0.78164
	48	1.19342	1.05646	2.3204	0.7901	0.88463
	72	1.1126	0.979959
	96	1.03905	1.04423	1.7726	0.9714	0.94303
SMASh
	Hours post drug removal	RFluc		NanoLuc		PRMT5
	Untreated			1		1
	0			0.46878		0.38255
	24			0.5794		0.70713
	48			0.7835		0.91131
	96			0.90134		1.0121
HaloTag
	Hours post drug removal	RFluc		NanoLuc		PRMT5
	Untreated			1		1
	0			0.15817		0.15082
	24			0.58217		0.54238
	48			0.75557		0.67578
	96			0.87931		1.0422

## Sheet: Fig 4a
	dTag - N	IKZF1 - N	IKZF1 - C
293T	0.123836	0.018956	0.0216346
ES2	0.0979592	0.122556	0.211765
SNGM	0.575676	1.19628	0.264706
IGROV1	0.00060631	0.0001	0.00331639

## Sheet: Fig 4b
Parental						XPR1 KO						KO + XPR1 WT			KO + SFFV H3 N (DMSO)			KO + SFFV H3 N (1 μM Pom)		KO + SFFV H3 C (DMSO)			KO + SFFV H3 C (1 μM Pom)			KO + SFFV dTag N (DMSO)			KO + SFFV dTag N (1 μM dTag-V1)			KO + SFFV HaloTag N (DMSO)			KO + SFFV HaloTag N(1 μM HaloPROTAC3)			KO + SFFV HaloTag C (DMSO)			KO + SFFV HaloTag C (1 μM HaloPROTAC3)			KO + XPR1 L218S
9.74723	10.0702	9.50057	11.0214	11.3888	10.0571	5.7418	4.98065	4.96237	4.94354	5.22559	5.2965	11.4874	15.159	14.3539	18.8429	16.8172	13.3265	10.5441	6.2214	21.6417	21.7263	21.6417	9.1375	9.86029	8.98859	41.7143	42.3445	41.2096	12.6929	12.6818	11.5987	56.3763	54.6344	54.9237	6.59825	7.62965	5.89917	27.3276	28.0657	28.7167	10.7959	10.3474	10.6653	6.73962	6.02055	6.21108

## Sheet: Fig 4d
PGK-SMASh-N
Elapsed	Navitoclax			1 µm Degrader + Navitoclax			DMSO
	Mean	Standard Error of the Mean	Replicates	Mean	Standard Error of the Mean	Replicates	Mean	Standard Error of the Mean	Replicates
0	15.1757	0.9795	3	13.355	0.782911	3	12.8045	0.928243	3
3.66667	11.7952	0.688119	3	10.0965	0.576296	3	14.9688	1.13401	3
7.66667	11.2165	0.651866	3	9.7645	0.650242	3	18.3385	1.4119	3
11.6667	9.87528	0.658713	3	8.63265	0.60216	3	19.6006	1.92312	3
15.6667	11.38	0.721844	3	10.2	0.654738	3	29.0251	1.9594	3
19.6667	11.9427	0.745457	3	10.2672	0.653434	3	34.7734	2.58809	3
24	10.5447	0.790216	3	9.08299	0.645266	3	35.6051	3.90753	3
27.6667	13.4103	0.889069	3	11.5671	0.720832	3	53.3489	2.51424	3
31.6667	14.6244	0.99813	3	12.2172	0.725834	3	61.3152	2.27972	3
35.6667	13.704	1.03384	3	11.5198	0.726711	3	63.9541	3.37674	3
39.6667	17.4976	1.26732	3	14.5132	0.86554	3	77.9274	2.20393	3
43.6667	19.978	1.5575	3	16.0686	0.893788	3	84.4672	1.54273	3
48	19.5881	1.69607	3	15.6954	0.985725	3	85.5837	2.35479	3
SFFV-SMASh-N
Elapsed	Navitoclax			1 µm Degrader + Navitoclax			DMSO
	Mean	Standard Error of the Mean	Replicates	Mean	Standard Error of the Mean	Replicates	Mean	Standard Error of the Mean	Replicates
0	15.5261	0.625158	3	11.3018	0.368446	3	15.0445	0.558233	3
4	18.1345	1.01067	3	10.5695	0.454495	3	17.9063	0.838078	3
8	19.7999	1.08059	3	10.3233	0.538228	3	19.6319	0.942814	3
12	30.0623	1.04291	3	15.5748	0.628261	3	29.7767	0.927188	3
16	34.516	1.45866	3	15.3882	0.727258	3	34.5025	1.30167	3
20	39.4382	1.4883	3	16.0367	0.911882	3	40.9893	1.58568	3
24	46.1578	1.76906	3	16.4134	0.93134	3	49.0331	1.72974	3
28	64.5273	1.78593	3	25.7636	0.955782	3	65.7417	1.89285	3
32	67.6748	1.86815	3	24.9336	1.24951	3	70.5744	1.8719	3
36	75.7134	1.63271	3	27.4396	1.08698	3	77.7858	1.66626	3
40	80.4367	1.63512	3	28.285	1.85792	3	83.4578	1.70109	3
44	85.5883	1.65788	3	33.0312	1.53981	3	89.0718	1.48418	3
48	92.3387	1.04452	3	43.8932	1.58653	3	94.5153	0.910697	3
PGK-dTAG-C
Elapsed	Navitoclax			1 µm Degrader + Navitoclax			DMSO
	Mean	Standard Error of the Mean	Replicates	Mean	Standard Error of the Mean	Replicates	Mean	Standard Error of the Mean	Replicates
0	13.3182	0.479146	3	14.708	0.528059	3	14.5447	1.00584	3
3.66667	15.5928	0.737813	3	15.6183	0.523558	3	18.2727	0.924087	3
7.66667	16.7123	0.703809	3	15.9835	0.490425	3	22.4907	1.2109	3
11.6667	17.2248	0.878422	3	14.9061	0.485231	3	23.9442	1.69937	3
15.6667	23.052	1.02663	3	17.305	0.495296	3	33.8063	1.81188	3
19.6667	26.7181	1.18578	3	18.4546	0.431492	3	41.0463	2.13499	3
24	27.0892	1.25603	3	17.2896	0.470484	3	44.1441	2.81414	3
27.6667	36.2845	1.58649	3	21.1395	0.489223	3	55.6131	3.0354	3
31.6667	40.919	1.7615	3	22.4612	0.551201	3	65.3087	2.0992	3
35.6667	42.3148	1.93138	3	21.8424	0.576527	3	69.0861	2.62506	3
39.6667	53.008	1.94441	3	25.7159	0.512875	3	81.2761	1.43363	3
43.6667	59.5078	2.1862	3	27.6343	0.636667	3	86.4703	1.22828	3
48	60.6061	2.27325	3	27.1112	0.587092	3	88.8291	1.27854	3
SFFV-dTAG-C
Elapsed	Navitoclax			1 µm Degrader + Navitoclax			DMSO
	Mean	Standard Error of the Mean	Replicates	Mean	Standard Error of the Mean	Replicates	Mean	Standard Error of the Mean	Replicates
0	15.2005	1.20836	3	13.0001	1.48628	3	14.198	1.46407	3
3.66667	19.0513	1.35329	3	16.6428	1.97598	3	16.9152	2.0988	3
7.66667	23.2768	2.32496	3	17.4137	2.62309	3	22.4618	2.07653	3
11.6667	22.1528	3.05816	3	20.9939	2.84016	3	19.773	3.19544	3
15.6667	34.9501	3.06655	3	30.2276	2.71455	3	33.8312	2.72349	3
19.6667	43.3317	3.34628	3	36.4164	3.03158	3	40.8733	2.96892	3
24	43.8026	5.29638	3	36.2801	3.71457	3	43.2488	3.3982	3
27.6667	58.6426	3.9686	3	51.4883	3.02859	3	57.18	3.21856	3
31.6667	67.6705	3.45257	3	57.0856	3.08609	3	66.3029	2.57524	3
35.6667	68.5305	4.31726	3	55.5171	3.87002	3	63.8798	4.38491	3
39.6667	81.7954	3.03236	3	70.2271	2.62055	3	81.7037	1.73072	3
43.6667	87.2175	2.60754	3	75.6887	2.50156	3	86.6829	1.5543	3
48	86.7513	3.25241	3	75.3578	2.99907	3	88.0743	1.62621	3

## Sheet: SI Fig 1a
Dose (µM)	Bortezomib			IAA			dTag-13			dTag-V1			Pomalidomide			HaloPROTAC3			Asunaprevir
0.1	0.0356946	0.0426005	0.0480659
1000				0.751917	0.849956	0.894081
251.19				0.871182	0.935813	0.958776
63.1				0.921684	0.95257	0.980702
15.85				0.935368	1.00758	1.0436
3.98				0.992755	1.04036	1.06508
1				0.973457	1.00636	1.02633
20							0.862136	0.866161	0.887197	0.749079	0.802483	0.815659	0.74763	0.810746	0.849743
4.37							0.986273	0.946363	1.00036	0.907385	0.959433	0.936449	0.83114	0.915869	0.918806
0.96							0.997649	0.987184	1.00905	1.03917	1.02404	1.00771	0.842101	0.925397	0.940418
0.21							1.08465	1.00655	1.06467	1.0869	1.07077	1.09001	0.935045	0.989278	1.04284
0.05							1.0655	0.999047	1.05501	1.01527	1.09431	1.07069	0.92597	1.02491	1.05077
0.01							1.05652	1.03902	1.0239	1.03773	1.08952	0.97513	0.913027	0.995964	1.03322
5																0.557875	0.546699	0.553146
1.44																0.86517	0.803821	0.871546
0.42																0.99231	0.931582	1.01051
0.12																1.07661	1.03864	1.06868
0.03																1.08487	1.10586	1.11835
0.01																1.00513	1.04014	1.03417
10																			0.713122	0.706101	0.735236
2.51																			0.962794	0.955081	0.939415
0.63																			1.00096	1.05024	0.989564
0.16																			1.04504	1.06297	1.05099
0.04																			1.09626	1.1057	1.08463
0.01																			1.01598	1.04112	1.08731

## Sheet: Si Fig 1c
IAA	N-6hr		C-6hr		N-24hr		C-24hr		N-72hr		C-72hr
100	0.015575	0.01663	0.021557	0.022587	0.0264	0.025493	0.033273	0.034179	0.001582	0.002063	0.001731	0.002472
10	0.028492	0.026751	0.031169	0.029817	0.037664	0.043212	0.040689	0.045745	0.002726	0.002695	0.003074	0.002997
1	0.029333	0.031663	0.032048	0.034925	0.054437	0.061111	0.055278	0.061396	0.002997	0.003213	0.00325	0.003859
0	0.034107	0.035265	0.036676	0.037183	0.062522	0.065392	0.061826	0.06772	0.003275	0.002795	0.003588	0.002985
dTAG-V1	N-6hr		C-6hr		N-24hr		C-24hr		N-72hr		C-72hr
1	0.0148347	0.03179	0.004764	0.013112	0.015304	0.01745	0.007249	0.007548	0.00143	0.001778	0.000496	0.0005
0.1	0.0134301	0.011881	0.005047	0.004623	0.017778	0.020676	0.006859	0.007982	0.00262	0.002457	0.000504	0.000508
0.01	0.0208437	0.024105	0.004777	0.005244	0.035009	0.040154	0.008929	0.009845	0.004341	0.004815	0.000513	0.000518
0	0.027896	0.032323	0.012634	0.014463	0.048671	0.048864	0.032665	0.031034	0.005828	0.004369	0.001149	0.000983
Pom	N-6hr		C-6hr		N-24hr		C-24hr		N-72hr		C-72hr
1	0.007067	0.006954	0.012046	0.064257	0.011735	0.010563	0.018051	0.016031	0.000634	0.000689	0.000958	0.001139
0.1	0.007393	0.006857	0.067945	0.057666	0.013308	0.013629	0.020598	0.020896	0.001346	0.001232	0.000951	0.001487
0.01	0.014752	0.01437	0.018856	0.075297	0.030083	0.032365	0.041961	0.047784	0.004003	0.005022	0.002453	0.003147
0	0.092442	0.084026	0.079903	0.071907	0.105241	0.102163	0.117188	0.11652	0.008476	0.006545	0.005227	0.00432
HaloPROTAC	N-6hr		C-6hr		N-24hr		C-24hr		N-72hr		C-72hr
1	0.124679	0.224434	0.027649	0.026139	0.100797	0.111561	0.030328	0.03002	0.003249	0.004252	0.001004	0.001007
0.1	0.184391	0.168135	0.040119	0.043675	0.131868	0.157443	0.041756	0.046422	0.010446	0.011721	0.001864	0.00238
0.01	0.248454	0.266667	0.083733	0.078718	0.266537	0.272016	0.12173	0.129908	0.015301	0.015726	0.006704	0.006127
0	0.317416	0.303303	0.105723	0.100647	0.297009	0.295011	0.167898	0.159296	0.016147	0.016514	0.007816	0.006245
Asunaprevir	N-6hr		C-6hr		N-24hr		C-24hr		N-72hr		C-72hr
1	0.012837	0.011525	0.072076	0.069585	0.02366	0.024907	0.082852	0.080755	0.00096	0.001173	0.002601	0.003216
0.1	0.012941	0.011884	0.074972	0.070024	0.020261	0.019775	0.099644	0.103114	0.001278	0.001425	0.004363	0.004173
0.01	0.010591	0.011496	0.08044	0.083981	0.021234	0.023711	0.123541	0.134387	0.001221	0.001311	0.005147	0.005864
0	0.011569	0.012866	0.092287	0.090801	0.023581	0.023349	0.153097	0.145863	0.001235	0.001234	0.005821	0.005153

[truncated: 7 more sheets: SI Fig 1d, SI Fig 6a, SI Fig 7c, SI Fig 8j,k, SI Fig 11a, SI Fig 12a, SI Fig 12c]
